# Supplementary material for: Anticancer Effects of Thymoquinone through the Antioxidant Activity, Upregulation of Nrf2, and Downregulation of PD-L1 in Triple-Negative Breast Cancer Cells
Source: Nutrients. 2022 Nov 13;14(22):4787. doi: 10.3390/nu14224787 (PMC9695946; doi:10.3390/nu14224787)
Supplement: Supplementary file 1 [file nutrients-14-04787-s001.zip]

Archive with 1 entries (1 files):
- nutrients-1950213-supplementary.pdf
